# Supplementary material for: Rapid compensatory evolution promotes the survival of conjugative plasmids
Source: Mob Genet Elements. 2016 May 4;6(3):e1179074. doi: 10.1080/2159256X.2016.1179074 (PMC4964889; doi:10.1080/2159256X.2016.1179074)
Supplement: KMGE_S_1179074.zip [file kmge-06-03-1179074-s001.zip]

Archive with 2 entries (2 files):
- KMGE_S_1179074.docx
- KMGE_S_1179074_Fig.png
